# Supplementary material for: Alphaflexiviridae in Focus: Genomic Signatures, Conserved Elements and Viral-Driven Cellular Remodeling
Source: Viruses. 2025 Apr 24;17(5):611. doi: 10.3390/v17050611 (PMC12115993; doi:10.3390/v17050611)
Supplement: Supplementary file 1 [file viruses-17-00611-s001.zip]

Archive with 8 entries (7 files):
- viruses-3549170-supplementary/Supplementary_files/
- viruses-3549170-supplementary/Supplementary_files/Figure S1.pptx
- viruses-3549170-supplementary/Supplementary_files/Figure S2.pdf
- viruses-3549170-supplementary/Supplementary_files/Figure S3.pdf
- viruses-3549170-supplementary/Supplementary_files/Figure S4.pdf
- viruses-3549170-supplementary/Supplementary_files/Figure S5.pdf
- viruses-3549170-supplementary/Supplementary_files/TableS1.xlsx
- viruses-3549170-supplementary/Supplementary_files/TableS2.xlsx
