# Supplementary material for: Alphaflexiviridae in Focus: Genomic Signatures, Conserved Elements and Viral-Driven Cellular Remodeling
Source: Viruses. 2025 Apr 24;17(5):611. doi: 10.3390/v17050611 (PMC12115993; doi:10.3390/v17050611)
Supplement: Supplementary file 1 [file viruses-17-00611-s001.zip › viruses-3549170-supplementary/Supplementary_files/TableS1.xlsx]

## Sheet: Table S1
Table S1. Selected viruses of each genera or subgenera of Alphaflexiviridae family
Genus	Subgenus	Species	Virus name	Acronym	RefSeq accession	Genome length	5' UTR length	3' UTR length
Allexivirus	Acarallexivirus	Allexivirus alphallii	Garlic virus A	GarVA	NC_003375	8660	100	104
Allexivirus		Allexivirus sigmamedicagonis	Alfalfa virus S	AVS	NC_034622	8349	118	312
Botrexvirus		Botrexvirus ecsbotrytis	Botrytis virus X	BotVX	NC_005132	6966	95	149
Lolavirus		Lolavirus latenslolii	Lolium latent virus	LoLV	NC_010434	7674	87	182
Platypuvirus		Platypuvirus asinorchis	Donkey orchid symptomless virus	DOSV	NC_022894	7838	21	145
Potexvirus	Mandarivirus	Potexvirus citrindicum	Indian citrus ringspot virus	ICRSV	NC_003093	7560	78	36
Potexvirus		Potexvirus pepini	Pepino mosaic virus	PepMV	NC_004067	6410	86	64
Sclerodarnavirus		Sclerodarnavirus sclerotiniae	Sclerotinia sclerotiorum debilitation-associated RNA virus	SsDRV	NC_007415	5419	92	224
