# Supplementary material for: Alphaflexiviridae in Focus: Genomic Signatures, Conserved Elements and Viral-Driven Cellular Remodeling
Source: Viruses. 2025 Apr 24;17(5):611. doi: 10.3390/v17050611 (PMC12115993; doi:10.3390/v17050611)
Supplement: Supplementary file 1 [file viruses-17-00611-s001.zip › viruses-3549170-supplementary/Supplementary_files/TableS2.xlsx]

## Sheet: Table S2
Table S2. NCBI Accession numbers of the viral genomes and proteins of the 72 members of the Alphaflexiviridae family
Virus name	Species	Genus	Subgenus	NCBI Accessions*
				viral genome	replicase	triple gene block 1	triple gene block 2	triple gene block 3	coat protein	NTPB	40 KDa protein	69 kDa protein	44 kDa protein	27 kDa protein	movement protein	hypothetical protein	14kDa protein	15 kDa protein	8 kDa protein	11K hypothetical protein	putative 10 kDa protein	virally coded protein
Alfalfa virus S	Allexivirus sigmamedicagonis	Allexivirus		NC_034622	YP_009362668.1	YP_009362669.1	YP_009362670.1	YP_009362671.1	YP_009362673.1		YP_009362672.1
Arachis pintoi virus	Allexivirus pintoi	Allexivirus		NC_032104	YP_009328892.1	YP_009328893.1	YP_009328894.1		YP_009328896.1		YP_009328895.1
Blackberry virus E	Allexivirus epsilonrubi	Allexivirus		NC_015706	YP_004659200.1	YP_004659201.1	YP_004659202.1		YP_004659204.1		YP_004659203.1
Garlic mite-borne filamentous virus	Allexivirus filumallii	Allexivirus		NC_038864					YP_009508094.1
Garlic virus A	Allexivirus alphallii	Allexivirus	Acarallexivirus	NC_003375	NP_569126.1	NP_569127.1	NP_569128.1		NP_569130.1	NP_569131.1	NP_569129.1
Garlic virus B	Allexivirus betallii	Allexivirus	Acarallexivirus	NC_025789	YP_009110668.1	YP_009110669.1	YP_009110670.1		YP_009110672.1	YP_009110673.1	YP_009110671.1
Garlic virus C	Allexivirus chiallii	Allexivirus	Acarallexivirus	NC_003376	NP_569132.1	NP_569133.1	NP_569134.1		NP_569136.1	NP_569137.1	NP_569135.1
Garlic virus D	Allexivirus deltallii	Allexivirus	Acarallexivirus	NC_022961	YP_008855206.1	YP_008855207.1	YP_008855208.1		YP_008855210.1	YP_008855211.1	YP_008855209.1
Garlic virus E	Allexivirus epsalii	Allexivirus	Acarallexivirus	NC_004012	NP_659010.1	NP_659011.1	NP_659012.1		NP_659014.1 , NP_659015.1, NP_659016.1	NP_659017.1	NP_659013.1
Garlic virus X	Allexivirus ecsallii	Allexivirus	Acarallexivirus	NC_001800	NP_044571.1	NP_044572.1	NP_044573.1		NP_044575.1	NP_044576.1	NP_044574.1
Rehmannia allexivirus	Allexivirus rehmanniae	Allexivirus		PP097219.1	WVN62089.1	WVN62090.1	WVN62091.1	WVN62092.1	WVN62093.1
Senna severe yellow mosaic virus	Allexivirus sennae	Allexivirus		NC_076419	YP_010798340.1	YP_010798341.1	YP_010798342.1	YP_010798343.1	YP_010798345.1		YP_010798344.1
Shallot virus X	Allexivirus ecsascalonicum	Allexivirus	Acarallexivirus	NC_003795	NP_620648.1	NP_620649.1	NP_620650.1		NP_620652.1	NP_620653.1	NP_620651.1
Vanilla latent virus	Allexivirus latensvanillae	Allexivirus		NC_035204	YP_009389473.1	YP_009389474.1	YP_009389475.1		YP_009389478.1	YP_009389476.1	YP_009389477.1
Botrytis virus X	Botrexvirus ecsbotrytis	Botrexvirus		NC_005132	NP_932306.1				NP_932309.1							NP_932308.1, NP_932310.1, NP_932311.1
Sclerotinia sclerotiorum alphaflexivirus 1	Botrexvirus unosclerotiniae	Botrexvirus		ON993219	WEQ03311.1				WEQ03313.1							WEQ03312.1, WEQ03314.1
Sclerotinia sclerotiorum alphaflexivirus 2	Botrexvirus duosclerotiniae	Botrexvirus		OQ865609	WLG65288.1				WLG65290.1							WLG65289.1, WLG65291.1
Lolium latent virus	Lolavirus latenslolii	Lolavirus		NC_010434	YP_001718499.1	YP_001718500.1	YP_001718501.1	YP_001718502.1	YP_001718503.1	YP_001718504.1
Donkey orchid symptomless virus	Platypuvirus asinorchis	Platypuvirus		NC_022894	YP_008828152.1				YP_008828154.1			YP_008828151.1	YP_008828153.1	YP_008828155.1	YP_008828156.1
Adenium obesum virus X	Potexvirus ecsadenii	Potexvirus		OR039325	WMX21791.1	WMX21792.1	WMX21793.1	WMX21794.1	WMX21795.1
Allium virus X	Potexvirus ecsallii	Potexvirus		NC_012211	YP_002647027.1	YP_002647028.1	YP_002647029.1	YP_002647030.1	YP_002647031.1
Alstroemeria virus X	Potexvirus ecsalstroemeriae	Potexvirus		NC_007408	YP_319827.1	YP_319828.1	YP_319829.1	YP_319830.1	YP_319831.1
Alternanthera mosaic virus	Potexvirus alternantherae	Potexvirus		NC_007731	YP_459944.1	YP_459945.1	YP_459946.1	YP_459947.1	YP_459948.1
Ambrosia asymptomatic virus 1	Potexvirus nesignambrosiae	Potexvirus		NC_055542	YP_010087332.1	YP_010087333.1	YP_010087334.1	YP_010087335.1	YP_010087336.1	YP_010087337.1
Asparagus virus 3	Potexvirus triasparagi	Potexvirus		NC_010416	YP_001715612.1	YP_001715613.1	YP_001715614.1	YP_001715615.1	NP_570730.1, YP_001715616.1
Babaco mosaic virus	Potexvirus babaci	Potexvirus		NC_036587	YP_009448187.1	YP_009448188.1	YP_009448189.1	YP_009448190.1	YP_009448191.1
Bamboo mosaic virus	Potexvirus bambusae	Potexvirus		NC_001642	NP_042582.1	NP_042584.1	NP_042585.1	NP_042586.1	NP_042587.1								NP_042583.1
Cactus virus X	Potexvirus ecscacti	Potexvirus		NC_002815	NP_148778.1	NP_148781.1	NP_148782.1	NP_148783.1	NP_148784.1									NP_148779.1	NP_148780.1
Cassava Colombian symptomless virus	Potexvirus colombiense	Potexvirus		NC_076132	YP_010797203.1	YP_010797204.1	YP_010797205.1		YP_010797206.1
Cassava common mosaic virus	Potexvirus marmormanihotis	Potexvirus		NC_001658	NP_042695.1	NP_042696.1	NP_042697.1	NP_042698.1	NP_042699.1
Cassava virus X	Potexvirus ecsmanihotis	Potexvirus		NC_034375	YP_009357226.1	YP_009357227.1	YP_009357228.1		YP_009357229.1
Chaenostoma potexvirus	Potexvirus chaenostomae	Potexvirus		OL979628	UTI93304.1	UTI93305.1	UTI93306.1	UTI93307.1	UTI93308.1
Citrus yellow mottle virus	Potexvirus citriflavimaculae	Potexvirus	Mandarivirus	NC_076409	YP_010798308.1	YP_010798309.1	YP_010798310.1	YP_010798311.1	YP_010798312.1	YP_010798313.1
Citrus yellow vein clearing virus	Potexvirus citriflavivenae	Potexvirus	Mandarivirus	NC_026592	YP_009124988.1	YP_009124989.1	YP_009124990.1	YP_009124991.1	YP_009124992.1	YP_009124993.1
Clover yellow mosaic virus	Potexvirus flavitrifolii	Potexvirus		NC_001753	NP_077079.1	NP_077080.1	NP_077081.1	NP_077082.1	NP_077083.1
Cnidium virus X	Potexvirus ecscnidii	Potexvirus		NC_055546	YP_010087351.1	YP_010087352.1	YP_010087353.1	YP_010087354.1	YP_010087355.1
Cymbidium mosaic virus	Potexvirus cymbidii	Potexvirus		NC_001812	NP_054025.1	NP_054026.1	NP_054027.1	NP_054028.1	NP_054029.1
Euonymus yellow mottle associated virus	Potexvirus flavimaculae	Potexvirus		NC_055574	YP_010087744.1	YP_010087745.1	YP_010087746.1	YP_010087747.1	YP_010087748.1
Euonymus yellow vein virus	Potexvirus flavivenae	Potexvirus		NC_035190	YP_009389419.1	YP_009389420.1	YP_009389421.1	YP_009389422.1	YP_009389423.1
Foxtail mosaic virus	Potexvirus setariae	Potexvirus		NC_001483	NP_040988.1	NP_040989.1	NP_040990.1	NP_040991.1	NP_040992.1
Hibiscus virus X	Potexvirus ecshibisci	Potexvirus		PP115950	WVS18182.1	WVS18183.1	WVS18184.1	WVS18185.1	WVS18186.1
Hosta virus X	Potexvirus ecshostae	Potexvirus		NC_011544	YP_002308464.1	YP_002308465.1	YP_002308466.1	YP_002308467.1	YP_002308468.1
Hydrangea ringspot virus	Potexvirus hydrangeae	Potexvirus		NC_006943	YP_224084.1	YP_224085.1	YP_224086.1	YP_224087.1	YP_224088.1													YP_224089.1
Indian citrus ringspot virus	Potexvirus citrindicum	Potexvirus	Mandarivirus	NC_003093	NP_203553.1	NP_203554.1	NP_203555.1	NP_203556.1	NP_203557.1
Lagenaria mild mosaic virus	Potexvirus lagenariae	Potexvirus		NC_043079	YP_009664728.1	YP_009664729.1	YP_009664730.1	YP_009664731.1	YP_009664732.1
Lettuce virus X	Potexvirus ecslactucae	Potexvirus		NC_010832	YP_001960940.1	YP_001960941.1	YP_001960942.1	YP_001960943.1	YP_001960944.1
Lily virus X	Potexvirus ecslilii	Potexvirus		NC_007192	YP_263303.1	YP_263304.1	YP_263305.1	YP_263306.1	YP_263307.1
Malva mosaic virus	Potexvirus malvae	Potexvirus		NC_008251	YP_667844.1	YP_667845.1	YP_667846.1	YP_667847.1	YP_667848.1
Mint virus X	Potexvirus ecsmenthae	Potexvirus		NC_006948	YP_224134.1	YP_224135.1	YP_224136.1	YP_224137.1	YP_224138.1
Narcissus mosaic virus	Potexvirus narcissi	Potexvirus		NC_001441	NP_040778.1	NP_040779.1	NP_040780.1	NP_040781.1	NP_040782.1												NP_040783.1
Nerine virus X	Potexvirus ecsnerinis	Potexvirus		NC_007679	YP_446992.1	YP_446993.1	YP_446994.1	YP_446995.1	YP_446996.1
Opuntia virus X	Potexvirus ecsopuntiae	Potexvirus		NC_006060	YP_054407.1	YP_054408.1	YP_054409.1	YP_054410.1	YP_054411.1
Papaya mosaic virus	Potexvirus papayae	Potexvirus		NC_001748	NP_044330.1	NP_044331.1	NP_044332.1	NP_044333.1	NP_044334.1
Papaya virus X	Potexvirus ecscaricae	Potexvirus		MN265368	QIL68840.1	QIL68841.1	QIL68842.1	QIL68843.1	QIL68844.1
Pepino mosaic virus	Potexvirus pepini	Potexvirus		NC_004067	NP_663724.1	NP_663725.1	NP_663726.1	NP_663727.1	NP_663728.1
Phaius virus X	Potexvirus ecsphaii	Potexvirus		NC_010295	YP_001655010.1	YP_001655011.1	YP_001655012.1	YP_001655013.1	YP_001655014.1
Pitaya virus X	Potexvirus ecspitayae	Potexvirus		NC_024458	YP_009046882.1	YP_009046883.1	YP_009046884.1	YP_009046885.1	YP_009046886.1
Plantago asiatica mosaic virus	Potexvirus marmorplantagonis	Potexvirus		NC_003849	NP_620836.1	NP_620837.1	NP_620838.1	NP_620839.1	NP_620840.1
Plantain virus X	Potexvirus ecsplantagonis	Potexvirus		NC_028649	YP_009186834.1	YP_009186835.1	YP_009186836.1	YP_009186837.1	YP_009186838.1												YP_009186839.1
Potato aucuba mosaic virus	Potexvirus marmoraucuba	Potexvirus		NC_003632	NP_619745.1	NP_619747.1	NP_619748.1	NP_619749.1	NP_619750.1										NP_619746.1
Potato virus X	Potexvirus ecspotati	Potexvirus		NC_011620	YP_002332929.1	YP_002332930.1	YP_002332931.1	YP_002332932.1	YP_002332933.1
Schlumbergera virus X	Potexvirus ecschlumbergerae	Potexvirus		NC_011659	YP_002341559.1	YP_002341560.1	YP_002341561.1	YP_002341562.1	YP_002341563.1
Senna mosaic virus	Potexvirus marmorsennae	Potexvirus		NC_030746	YP_009270630.1	YP_009270631.1	YP_009270632.1	YP_009270633.1	YP_009270634.1
Strawberry mild yellow edge virus	Potexvirus fragariae	Potexvirus		NC_003794	NP_620642.1	NP_620643.1	NP_620644.1	NP_620645.1	NP_620646.1											NP_620647.1
Tamus red mosaic virus	Potexvirus marmordioscoreae	Potexvirus		NC_016003	YP_004849314.1	YP_004849315.1	YP_004849316.1	YP_004849317.1	YP_004849318.1
Tulip virus X	Potexvirus ecstulipae	Potexvirus		NC_004322	NP_702988.1	NP_702989.1	NP_702990.1	NP_702991.1	NP_702992.1
Turtle grass virus X	Potexvirus ecsthalassiae	Potexvirus		NC_040644	YP_009552762.1	YP_009552763.1	YP_009552764.1	YP_009552765.1	YP_009552766.1
Vanilla virus X	Potexvirus ecsvanillae	Potexvirus		NC_035205	YP_009389479.1	YP_009389480.1	YP_009389481.1	YP_009389482.1	YP_009389483.1
White clover mosaic virus	Potexvirus trifolii	Potexvirus		NC_003820	NP_620715.1	NP_620716.1	NP_620717.1	NP_620718.1	NP_620719.1
Yam virus X	Potexvirus ecsdioscoreae	Potexvirus		NC_025252	YP_009091814.1	YP_009091815.1	YP_009091816.1	YP_009091817.1	YP_009091818.1
Zygocactus virus X	Potexvirus eczygocacti	Potexvirus		NC_006059	YP_054402.1	YP_054403.1	YP_054404.1	YP_054405.1	YP_054406.1
Sclerotinia sclerotiorum debilitation-associated RNA virus	Sclerodarnavirus sclerotiniae	Sclerodarnavirus		NC_007415	YP_325662.1
* Accession numbers correspond to the NCBI Reference Sequences
